# Supplementary material for: Changes in psychological distress among Polish medical university teachers during the COVID-19 pandemic
Source: PLoS One. 2022 Dec 1;17(12):e0278311. doi: 10.1371/journal.pone.0278311 (PMC9714882; doi:10.1371/journal.pone.0278311)
Supplement: S1 Data — (XLSX) [file pone.0278311.s002.xlsx]

## Sheet: data
Age	Gender	How many years have you worked as a teacher?	years of experience equal or over 20	How many subjects do you teach?	Over or equal 5	How many teaching hours per week do you have?	Have you struggled with psychological distress (i.e. stress, depression, anxiety, PTSD) prior to the COVID-19 pandemic?	Before COVID-19, have you ever taught a class via remote techniques?	ANX - When COVID-19 was first discovered	ANX - Currently	Stress - When COVID-19 was first discovered2	Stress - Currently2	Depression - When COVID-19 was first discovered3	depression - Currently3	Distress associated with academic work during the COVID-19 pandemic was higher than before its onset.	I considered and/or actively sought out psychological support because of distress (anxiety, fear, fatigue, depression, etc) during the COVID-19 pandemic	I experienced sleep disturbances since the introduction of the pandemic rules	Distress during the COVID-19 pandemic was lowered after cancelling some restrictions	Constant cancelling and reimplementation of COVID restrictions has contributed to an increase in stress	Distress during the COVID-19 pandemic was lowered with the passing time	Distress during the COVID-19 pandemic was significantly lowered after implementing well-organized remote teaching	Distress during the COVID-19 pandemic was significantly lowered after receiving COVID vaccination (if vaccinated)	Distress during the COVID-19 pandemic was significantly lowered after COVID infection (if infected)	Infected	Do you feel your teaching resources have become limited since the pandemic, if so, has this contributed to additional distress when teaching?	I engaged in more unhealthy behaviours during the COVID-19 pandemic due to experienced distress	It was easy for me to adapt to virtual learning	Has the COVID-19 pandemic led to any major life-changing events (death of a close one, moving to a different country, losing a job, etc).	follow	cheat	attention	technical	engage less	Other
32	1	2	0	1	0	1	1	0	3	3	3	3	3	3	4	3	3	3	4	4	3	4	4	1	1	3	3	1		1	1	1
26	0	2	0	3	0	1	0	0	2	1	2	1	2	1	3	1	2	3	3	4	4	4	0	0	1	4	4	0			1	1
31	1	2	0	10	1	2	0	0	1	1	1	1	1	1	3	3	3	5	5	3	3	1	4	1	1	3	3	0	1				1
34	1	3	0	1	0	1	0	0	2	1	2	2	2	2	4	3	2	4	4	4	3	5	0	0	1	3	2	0			1		1
28	1	3	0	1	0	3	1	0	4	1	4	2	3	1	3	3	4	4	4	4	2	4	3	1	0	5	2	0	1		1		1
33	1	3	0	1	0	1	0	0	3	2	1	1	1	1	3	4	3	4	3	4	4	4	2	1	1	4	2	0			1	1
27	0	3	0	2	0	1	0	0	4	2	4	1	1	1	3	2	2	2	4	3	4	4	0	0	1	3	4	0	1		1	1	1
38	1	3	0	2	0	2	0	0	1	1	1	3	2	3	5	1	4	3	4	2	3	2	2	1	1	5	2	1		1	1	1	1
39	0	3	0	7	1	2	1	1	3	4	3	3	2	3	4	4	3	2	4	3	4	5	0	0	1	2	4	1	1		1	1	1
31	1	3	0	9	1	2	0	0	1	1	1	1	1	1	1	1	1	5	4	3	3	1	0	0	0	1	4	1					1
30	1	4	0	1	0	1	1	1	3	3	3	4	3	3	2	1	4	1	5	4	5	2	0	0	0	5	3	0			1	1	1
28	1	4	0	1	0	2	0	0	2	2	3	3	2	3	3	4	2	2	2	3	2	2	2	1	2	2	4	0		1	1		1
37	0	4	0	2	0	2	1	0	4	2	2	1	2	1	3	2	4	4	4	4	4	5	4	1	2	2	3	0		1	1		1
27	1	4	0	3	0	1	0	0	1	3	2	4	1	1	3	3	2	1	2	3	3	5	0	0	1	3	5	0	1				1
28	0	4	0	5	1	1	1	0	4	3	4	3	3	2	3	4	4	2	4	4	4	4	4	1	0	4	4	0			1		1
33	0	4	0	6	1	1	0	0	3	1	3	1	3	1	4	4	4	4	4	4	4	4	2	1	0	2	4	0					1
33	0	5	0	1	0	2	0	0	2	1	2	2	1	1	2	1	1	3	2	3	3	2	3	1	2	2	5	0		1
31	1	5	0	2	0	1	0	0	2	1	2	1	1	2	3	2	1	4	4	4	3	4	5	1	2	4	4	0			1	1
32	1	5	0	2	0	2	1	1	3	2	3	2	2	1	5	3	4	2	3	4	2	4	2	1	2	4	5	0	1				1
38	1	5	0	3	0	1	0	1	1	1	1	1	2	1	4	1	1	4	4	4	3	3	0	0	2	1	2	0				1	1
52	0	5	0	3	0	1	0	0	2	1	2	1	3	1	4	2	2	3	3	4	3	4	0	0	1	2	2	0	1	1	1	1	1
38	0	5	0	4	0	1	0	0	4	1	4	2	1	1	4	1	4	3	1	5	3	4	0	0	1	1	4	0				1	1
29	0	5	0	6	1	4	1	1	2	1	3	2	3	2	5	2	4	2	4	4	2	3	0	0	2	2	2	1		1	1	1	1
29	1	5	0	10	1	3	0	0	2	1	3	1	1	1	4	1	1	1	2	4	2	3	0	0	1	1	5	1	1		1	1	1
34	0	6	0	1	0	2	1	0	4	3	4	2	3	1	3	2	2	3	4	4	3	5	4	1	2	1	4	0					1
35	0	6	0	1	0	1	1	0	3	1	3	1	2	1	3	2	2	2	3	4	3	5	5	1	0	2	4	0		1			1
38	1	6	0	1	0	1	1	0	4	4	4	4	5	4	4	5	4	4	4	4	4	1	4	1	2	4	4	1	1
37	0	6	0	2	0	3	1	1	2	2	3	3	2	2	5	2	2	2	4	4	5	4	0	0	0	2	4	0			1
30	1	6	0	2	0	2	1	0	3	1	3	1	1	1	2	1	4	4	4	4	4	4	0	0	0	2	4	0				1	1
45	0	6	0	4	0	1	0	1	2	1	1	1	1	1	4	2	1	3	3	2	3	3	5	1	2	1	4	0	1				1
39	0	6	0	5	1	2	0	0	3	1	1	1	1	1	4	1	1	3	4	4	4	3	3	1	1	3	2	0		1	1	1	1
31	1	6	0	5	1	1	0	0	3	2	2	2	2	2	4	2	2	2	4	4	2	4	4	1	0	2	5	1	1		1	1	1
42	1	6	0	6	1	2	0	0	1	3	2	3	1	3	4	4	1	2	3	1	2	2	0	0	1	3	4	0	1	1	1		1	1
30	0	6	0	10	1	3	0	0	1	1	1	1	1	1	1	1	1	1	1	1	1	1	1	1	0	1	4	0			1		1
36	0	7	0	1	0	2	1	0	5	2	5	2	5	5	5	5	5	4	4	4	4	5	4	1	2	1	4	0					1
31	0	7	0	1	0	1	0	0	3	1	1	1	1	1	2	1	1	3	3	3	4	4	0	0	0	1	4	1			1		1
36	0	7	0	2	0	1	1	1	2	2	2	2	1	1	4	1	3	3	3	1	3	3	3	1	0	3	4	0			1
34	0	7	0	3	0	2	0	0	5	1	1	1	2	1	3	3	1	1	1	5	3	4	4	1	0	1	4	0	1	1	1		1
34	0	7	0	4	0	3	0	0	3	2	4	2	2	1	5	2	2	1	5	4	4	5	0	0	1	3	2	0	1		1		1
43	0	7	0	5	1	1	0	0	3	1	3	2	3	2	4	3	2	3	4	4	3	3	0	0	1	4	1	0			1	1	1
38	0	8	0	2	0	2	1	0	3	1	4	2	3	2	3	4	2	4	4	3	5	5	4	1	1	4	3	0			1	1	1
38	0	8	0	3	0	1	1	0	3	1	4	1	4	2	4	5	3	4	3	4	4	4	3	1	2	3	3	0	1	1		1		1
40	0	8	0	10	1	3	0	1	2	1	2	2	2	1	4	2	1	2	3	3	3	3	0	0	1	3	5	0	1	1	1	1
32	0	8	0	17	1	3	0	0	3	1	3	3	1	1	2	3	1	4	4	4	1	5	3	1	1	3	5	0		1	1		1
47	1	9	0	1	0	2	0	0	1	1	1	1	1	1	4	1	1	5	4	2	2	5	4	1	1	1	1	0	1				1
36	0	9	0	1	0	1	0	0	2	1	1	1	1	1	2	1	2	3	4	4	4	5	5	1	0	2	4	0			1
39	0	9	0	1	0	3	0	1	1	1	1	1	1	1	2	1	1	2	3	3	3	3	0	0	2	1	3	0						1
32	0	9	0	6	1	4	0	0	2	1	1	1	2	1	2	1	1	2	3	3	3	3	3	1	2	2	4	0		1	1		1
34	0	10	0	2	0	4	1	0	5	1	5	3	5	3	3	4	5	5	4	5	3	3	3	1	0	4	4	0					1
34	1	10	0	3	0	1	1	0	3	1	4	1	3	3	2	1	1	1	1	4	1	3	0	0	2	2	2	0		1	1		1
44	0	10	0	3	0	2	0	0	2	2	2	2	1	1	3	4	3	4	4	4	4	4	3	1	2	3	4	1		1	1	1	1
40	0	10	0	4	0	3	0	0	4	3	5	3	4	2	3	5	4	3	4	3	3	4	3	1	0	3	4	0				1	1
43	1	10	0	4	0	1	0	0	1	1	1	1	1	1	1	1	1	1	1	3	3	3	0	0	0	1	5	0	1		1	1	1
35	0	10	0	6	1	2	0	0	3	1	3	2	1	1	5	2	3	3	3	4	4	4	0	0	1	1	3	0			1	1	1	1
35	0	11	0	2	0	2	1	0	3	2	3	4	2	3	5	1	3	4	4	4	4	3	0	0	2	3	4	0					1
39	0	12	0	1	0	1	0	0	2	1	2	1	2	1	4	1	2	4	2	4	4	4	4	1	0	2	4	0	1		1		1
38	0	12	0	3	0	4	1	0	1	1	3	1	2	1	3	1	3	3	4	4	3	3	0	0	2	3	2	1	1				1
41	0	12	0		1	2	0	0	4	3	4	3	3	2	4	2	4	3	3	4	3	2	4	1	0	2	5	0					1
51	0	13	0	2	0	1	0	0	2	1	3	1	3	1	4	3	3	4	3	4	4	5	3	1	1	4	2	0			1	1	1
37	0	13	0	6	1	1	1	0	4	1	4	1	2	1	2	1	1	1	4	4	3	5	5	1	2	1	3	0	1		1	1
57	0	14	0	3	0	1	0	0	2	1	3	1	2	1	4	1	2	3	4	4	2	1	3	1	1	2	3	0					1	1
38	0	14	0	4	0	2	1	0	3	2	4	3	3	3	4	2	2	2	4	4	4	5	0	0	2	4	4	0		1	1		1
37	1	14	0	4	0	1	0	0	1	2	1	3	1	2	2	3	3	2	4	2	2	5	0	0	1	3	4	0					1	1
50	1	14	0	12	1	2	1	0	4	2	3	3	3	3	4	3	4	2	3	4	4	5	5	1	0	3	4	1		1	1		1
43	0	15	0	1	0	3	0	0	3	1	3	1	1	1	4	1	1	2	4	4	1	3	0	0	0	1	1	0	1				1
43	0	15	0	1	0	2	0	0	1	1	1	1	2	2	3	3	3	3	4	3	4	4	4	1	1	3	3	0	1		1		1
42	0	15	0	3	0	2	0	0	2	1	2	1	2	1	3	1	2	4	3	5	4	5	0	0	2	2	5	0	1		1		1
39	0	15	0	3	0	4	0	0	3	2	1	1	1	1	3	3	1	4	4	4	4	5	0	0	1	4	4	0		1	1		1
49	0	15	0	3	0	1	1	0	4	2	4	2	2	1	5	2	4	3	2	4	4	5	4	1	0	4	2	1		1	1	1	1
44	0	15	0	3	0	1	0	0	5	3	5	2	5	2	5	4	5	4	5	4	3	4	0	0	1	1	3	1					1
44	0	15	0	5	1	2	0	0	4	2	3	1	3	2	3	2	2	3	3	4	3	5	0	0	0	2	3	0						1
43	0	16	0	2	0	3	0	1	3	1	1	1	1	1	3	3	3	1	1	3	3	4	4	1	2	1	4	0				1		1
41	1	16	0	6	1	1	0	0	1	1	1	1	1	1	4	1	2	2	3	4	5	5	0	0	0	3	4	0	1	1	1
40	0	16	0	8	1	2	0	0	4	2	4	2	2	1	4	1	4	2	4	4	5	5	3	1	2	2	4	0		1	1		1
42	0	18	0	2	0	4	0	0	3	3	3	1	1	1	5	2	4	4	5	3	3	4	0	0	2	1	2	0			1	1	1
42	0	18	0	4	0	2	0	0	1	1	1	1	1	1	1	1	1	3	4	1	2	5	0	0	0	1	4	1	1		1		1
44	1	18	0	5	1	1	0	0	1	1	1	1	1	1	1	1	1	1	1	1	1	1	1	1	2	1	4	0					1
42	1	18	0	6	1	2	0	0	3	1	2	1	2	1	4		2	4	4	4	4	5	0	0	0	2	4	0		1			1
43	1	18	0	7	1	2	0	0	2	1	1	1	1	1	4	1	1	3	4	5	3	3	3	1	1	1	5	0	1		1		1
44	1	19	0	1	0	1	0	1	2	1	2	1	1	1	2	1	1	1	2	2	3	4	0	0	0	1	4	0					1
43	0	19	0	5	1	2	0	0	2	1	1	1	2	1	2	1	1	3	2	4	4	5	0	0	0	2	4	0					1
45	0	20	1	1	0	3	0	0	3	1	2	1	1	1	3	4	2	3	3	2	5	5	1	1	0	3	4	0			1		1
53	1	20	1	1	0	1	0	0	1	1	1	1	1	1	2	1	2	2	4	4	4	5	0	0	2	2	4	0		1	1		1
44	1	20	1	2	0	4	0	1	5	2	4	2	4	2	3	3	4	3	2	4	4	5	0	0	1	3	4	1			1	1	1
49	0	20	1	3	0	1	0	0	2	2	2	2	2	2	4	3	3	4	4	4	3	4	4	1	1	3	4	1	1		1		1
45	0	20	1	5	1	3	1	0	1	3	2	3	2	3	4	2	2	4	4	4	4	5	0	0	2	2	2	0	1	1	1
45	0	20	1	6	1	2	0	0	4	1	3	1	3	1	4	2	2	4	4	4	4	4	4	1	0	3	4	0	1		1	1	1
45	1	20	1	6	1	2	0	0	4	2	4	2	2	2	3	1	3	2	2	3	2	4	4	1	0	2	4	0					1
46	0	21	1	1	0	2	0	1	1	2	1	2	1	2	4	2	3	3	3	3	2	4	0	0	1	3	3	0					1
45	0	21	1	5	1	1	1	1	3	2	3	2	1	1	2	1	1	2	1	5	4	4	0	0	0	1	5	0		1
48	0	22	1	1	0	4	1	0	1	1	1	1	1	4	1	1	2	2	2	3	2	5	0	0	2	1	5	0			1		1
45	0	22	1	1	0	4	1	0	4	3	3	3	3	3	5	4	4	4	4	4	2	4	0	0	1	5	1	0	1	1		1		1
50	0	22	1	2	0	3	1	0	4	2	4	1	5	1	4	4	3	3	3	4	4	4	4	1	2	2	3	1			1	1	1
45	1	22	1	5	1	3	0	0	1	1	1	1	1	1	4	1	1	3	4	4	4	5	0	0	0	3	4	1		1	1		1
45	0	22	1	11	1	2	0	0	4	3	4	3	3	4	4	5	3	4	4	4	2	4	3	1	1	5	1	0	1	1	1	1	1	1
47	0	23	1	1	0	2	0	0	1	1	1	1	1	1	1	1	1	1	2	4	4	4	3	1	0	1	5	0					1
44	0	23	1	4	0	4	0	1	2	1	2	1	3	1	2	1	4	4	3	4	4	5	3	1	2	1	2	1			1	1	1
47	0	23	1	5	1	1	0	0	3	1	1	1	1	1	4	1	1	3	3	4	4	3	0	0	0	1	4	0			1	1	1
52	0	24	1	3	0	1	0	0	3	1	3	1	1	1	3	2	2	3	3	3	4	5	0	0	0	3	4	0	1		1		1
47	0	24	1	4	0	4	1	0	2	2	2	2	1	2	3	1	1	1	1	4	2	4	2	1	0	1	3	0			1		1
50	1	24	1		1	1	0	0	3	2	3	2	2	1	4	4	4	2	4	4	4	5	0	0	0	3	4	0				1	1
46	0	25	1	1	0	4	1	0	4	3	3	3	3	4	5	4	4	4	5	4	3	4	0	0	2	5	1	0	1	1		1	1
52	0	25	1	1	0	4	0	0	1	1	3	3	3	3	3	3	4	3	3	3	3	4	0	0	1	2	3	0	1		1		1
53	1	25	1	1	0	1	0	0	1	1	2	1	1	1	3	1	4	2	4	4	4	5	0	0	0	2	4	1					1
49	1	25	1	2	0	1	0	1	2	3	2	2	2	3	3	4	4	2	2	2	3	5	1	1	2	4	5	0			1
53	0	25	1	2	0	2	1	1	2	2	3	2	3	4	3	3	2	2	4	4	4	5	0	0	1	4	4	0	1		1		1
49	1	25	1	3	0	4	0	0	2	2	2	2	2	2	4	2	4	4	4	3	4	5	0	0	1	3	2	0	1	1	1	1	1
53	0	25	1	3	0	2	0	0	1	1	1	1	1	1	1		1	3	3	5	3	4	0	0	2	1	4	0		1	1		1
59	0	25	1	5	1	1	0	0	2	1	2	1	1	1	1	1	1	5	4	4	3	2	5	1	1	1	1	0	1	1	1	1	1
48	0	25	1	5	1	2	0	0	1	1	1	1	1	1	3	3	3	3	3	3	3	2	0	0	0	3	5	0						1
53	1	25	1	10	1	4	0	0	1	1	2	1	2	1	2	1	1	2	3	4	4	5	0	0	0	2	4	0		1	1		1
55	1	25	1		1	2	0	0	3	2	2	2	3	2	4	2	3	3	3	3	4	5	4	1	0	3	4	0			1		1
50	0	26	1	1	0	4	0	0	1	1	1	1	1	1	2	1	1	2	2	2	3	4	0	0	1	1	4	0			1	1	1
55	0	27	1	2	0	4	1	1	2	1	2	1	2	1	3	1	2	1	1	3	3	3	3	1	1	1	4	0			1		1	1
52	1	27	1	6	1	2	1	0	2	1	2	1	2	2	4	4	2	3	3	3	3	5	0	0	2	4	2	0		1	1	1	1
56	0	28	1	2	0	2	0	0	2	2	2	1	1	1	4	2	3	4	4	4	3	4	3	1	0	2	3	1					1
59	0	29	1	5	1	2	0	1	1	1	1	1	1	1	3	4	2	2	4	3	3	3	3	1	1	1	4	0			1		1
66	1	30	1	1	0	1	0	0	3	2	2	3	3	3	4	2	2	3	4	4	3	4	0	0	1	2	3	0			1	1
62	0	30	1	1	0	1	0	0	4	1	4	1	2	1	4	1	1	3	3	5	5	5	0	0	2	1	5	1	1		1		1
56	0	30	1	2	0	1	1	0	5	3	5	3	5	4	5	4	5	2	5	4	4	4	0	0	2	4	5	0		1
56	0	30	1	2	0	1	1	0	2	3	3	4	3	4	5	5	5	4	5	4	5	5	0	0	2	4	5	0		1
67	1	30	1	2	0	1	0	1	3	2	2	2	1	1	3	3	3	3	3	3	3	3	3	1	2	3	3	0			1
58	0	30	1	3	0	2	0	0	2	1	2	1	1	1	4	3	3	3	4	4	4	5	4	1	1	4	4	0	1		1	1
55	1	30	1	5	1	2	1	0	2	2	2	2	2	2	4	2	2	4	4	3	2	2	3	1	0	1	2	1	1		1	1	1
51	0	30	1	12	1	4	1	1	3	2	2	1	3	2	4	1	2	3	3	4	3	5	0	0	0	1	3	1	1	1	1	1	1
57	1	31	1	1	0	1	0	0	3	2	1	1	1	1	4	3	1	4	4	4	4	5	4	1	1	3	2	0	1		1		1
56	0	31	1	3	0	1	0	0	3	2	3	2	3	3	3	2	1	3	3	4	3	5	0	0	0	2	5	0	1	1	1		1
	1	32	1	1	0	4	0	1	3	2	4	2	2	3	4	2	2	3	4	4	4	5	2	1	0	2	2	0					1
59	1	33	1	3	0	2	0	0	2	1	1	1	2	1	2	1	1	2	4	3	4	4	0	0	0	3	5	1	1		1	1	1	1
62	0	35	1	1	0	1	0	0	2	1	2	1	1	1	2	1	1	3	2	4	3	5	4	1	0	1	3	0	1
55	1	35	1	2	0	2	0	0	1	1	1	2	1	1	2	2	2	3	3	3	4	3	0	0	2	3	4	0	1		1		1
61	0	35	1	3	0	3	0	0	4	2	3	2	4	3	5	2	3	2	4	2	4	5	4	1	1	2	4	0	1		1		1
62	0	35	1	5	1	2	0	0	2	1	1	1	1	1	4	1	1	3	2	4	4	4	0	0	0	1	2	0		1	1		1
58	0	35	1		1	3	0	0	1	1	1	1	1	1	4	1	1	2	1	2	2	4	2	1	1	2	2	0	1		1	1	1
60	1	36	1	8	1	2	0	0	3	1	2	1	1	1	1	1	1	1	1	3	4	4	3	1	0	1	5	0						1
62	0	36	1	10	1	2	0	0	2	1	2	1	1	1	3	3	3	4	2	4	4	4	0	0	0	2	4	0			1
63	0	39	1	3	0	2	0	1	3	1	4	3	4	3	4	4	1	4	4	4	4	5	0	0	2	3	4	1	1	1	1	1	1
63	1	40	1	3	0	1	0	0	2	1	2	1	1	1	3	3	3	3	4	3	3	4	0	0	0	3	4	0		1	1		1
65	0	40	1		1	3	1	0	1	1	1	1	1	1	3	1	2	4	2	4	4	5	4	1	1	1	4	0					1
68	1	42	1	2	0	2	0	0	1	1	1	1	1	1	2	2	3	1	2	4	4	5	4	1	1	4	2	1			1	1	1
66	1	42	1	22	1	1	0	0	2	2	2	1	2	2	3	2	4	3	3	4	3	4	0	0	2	3	4	0					1
67	0	43	1	4	0	2	1	0	3	2	3	2	3	3	4	2	2	4	3	4	4	4	0	0	2	3	3	0					1
67	0	44	1	3	0	3	1	0	3	1	2	1	3	1	5	2	4	4	4	4	4	5	0	0	1	2	3	0	1		1	1	1
70	1	45	1	7	1	2	0	0	1	1	1	1	1	1	2	1	1	2	2	2	2	2	2	1	0	1	4	1				1

## Sheet: legend
		Code
Gender	Female	0
	Male	1
Teaching experience (yrs.)	< 20 years	0
	≥ 20 years	1
Subject No.	< 5 subjects	0
	≥ 5 subjects	1
Weekly teaching hours (hrs.)	5 to < 10	1
	10 to < 15	2
	10 to < 20	3
	≥20	4
Psychological distress before COVID-19	No	0
	Yes	1
Previous experience with online learning	No	0
	Yes	1
Major life-changing due COVID-19	No	0
	Yes	1
	Strongly disagree	Disagree	Neutral	Agree	Strongly agree
Distress associated with academic work during the COVID-19 pandemic was higher than before its onset.	1	2	3	4	5
I considered and/or actively sought out psychological support because of distress (anxiety, fear, fatigue, depression, etc) during the COVID-19 pandemic	1	2	3	4	5
I experienced sleep disturbances since the introduction of the pandemic rules	1	2	3	4	5
Distress during the COVID-19 pandemic was lowered after cancelling some restrictions	1	2	3	4	5
Constant cancelling and reimplementation of COVID restrictions has contributed to an increase in stress	1	2	3	4	5
Distress during the COVID-19 pandemic was lowered with the passing time	1	2	3	4	5
Distress during the COVID-19 pandemic was significantly lowered after implementing well-organized remote teaching	1	2	3	4	5
Distress during the COVID-19 pandemic was significantly lowered after receiving COVID vaccination (if vaccinated)	1	2	3	4	5
Distress during the COVID-19 pandemic was significantly lowered after COVID infection (if infected)	1	2	3	4	5
I engaged in more unhealthy behaviours during the COVID-19 pandemic due to experienced distress	1	2	3	4	5
It was easy for me to adapt to virtual learning	1	2	3	4	5
	Normal	mild	moderate	severe	extremely severe
ANX - When COVID-19 was first discovered	1	2	3	4	5
ANX - Currently	1	2	3	4	5
Stress - When COVID-19 was first discovered2	1	2	3	4	5
Stress - Currently2	1	2	3	4	5
Depression - When COVID-19 was first discovered3	1	2	3	4	5
depression - Currently3	1	2	3	4	5
